# Supplementary material for: Trace Elements in Post-Mortem Tissues: A Review of Current Evidence and Forensic Challenges
Source: Toxics. 2025 Aug 31;13(9):743. doi: 10.3390/toxics13090743 (PMC12473529; doi:10.3390/toxics13090743)
Supplement: Supplementary file 1 [file toxics-13-00743-s001.zip]

Archive with 1 entries (1 files):
- toxics-3810033-supplementary.pdf
